# Supplementary material for: Maintenance of time-restricted eating and high-intensity interval training in women with overweight/obesity 2 years after a randomized controlled trial
Source: Sci Rep. 2025 Apr 25;15:14520. doi: 10.1038/s41598-025-95743-y (PMC12032017; doi:10.1038/s41598-025-95743-y)
Supplement: Supplementary file 1 — Supplementary Material 1 [file 41598_2025_95743_MOESM1_ESM.xlsx]

## Sheet: Table S2
Table S2. Linear mixed model, intention-to-treat within-group analyses of cardiometabolic outcomes and subjective physical activity and sleep. Descriptive data at baseline, after the 7-week intervention, and after 2 years for n participants in each group. Estimates are mean change from baseline to 2 years and from post-intervention to 2 years. p values <. 01 are considered statistically significa…
		Baseline		After the		After 2 years	Within-group difference			Within-group difference
				7-week intervention			2 years vs baseline			2 years vs post-intervention
	n	Mean (SD)	n	Mean (SD)	n	Mean (SD)	Estimate	95% CI	p	Estimate	95% CI	p
Body mass, kg
CON	33	95.0 (11.2)	29	94.2 (12.0)	10	93.9 (11.1)	-1.2	-3.7 to 1.4	.378	-0.9	-3.4 to 1.7	.514
TRE	33	91.0 (10.8)	29	89.4 (12.3)	15	85.2 (9.6)	-2.3	-4.4 to -0.1	.040	-0.1	-2.3 to 2.0	.910
HIIT	33	91.3 (13.0)	26	90.4 (13.8)	12	85.1 (13.4)	-5.3	-7.7 to -3.0	<.001	-3.7	-6.1 to -1.3	.003
TREHIIT	32	88.2 (10.3)	27	84.9 (10.6)	19	82.6 (11.1)	-3.8	-5.8 to -1.9	<.001	-0.4	-2.4 to 1.5	.665
Fat mass, kg
CON	33	39.5 (10.1)	29	38.4 (10.4)	10	37.8 (8.8)	-1.0	-3.2 to 1.2	356	-0.6	-2.9 to 1.6	.563
TRE	33	37.3 (7.6)	29	35.9 (8.8)	14	34.4 (6.8)	-1.9	-3.8 to 0.0	.052	-0.2	-2.1 to 1.7	.838
HIIT	33	38.6 (10.5)	26	37.7 (11.7)	12	34.9 (11.9)	-4.2	-6.2 to -2.1	<.001	-2.6	-4.6 to -0.5	.014
TREHIIT	32	35.8 (8.4)	27	33.2 (8.9)	19	31.4 (9.8)	-3.9	-5.6 to -2.2	<.001	-0.8	-2.5 to 0.8	.321
Muscle mass, kg
CON	33	31.0 (3.1)	29	31.1 (3.2)	10	31.3 (3.2)	-0.2	-0.7 to 0.2	.328	-0.3	-0.7 to 0.2	.332
TRE	33	30.0 (2.9)	29	29.7 (3.0)	14	28.6 (2.5)	-0.4	-0.8 to 0.1	.045	-0.1	-0.5 to 0.1	.664
HIIT	33	29.3 (2.4)	26	29.4 (2.3)	12	27.8 (2.5)	-0.8	-1.2 to -0.3	<.001	-0.7	-1.2 to -0.3	.001
TREHIIT	32	29.2 (2.6)	27	28.7 (2.6)	19	28.5 (2.3)	0.0	-0.3 to 0.4	.894	0.2	-0.1 to 0.6	.179
Visceral fat area, cm2
CON	33	187 (49)	29	182 (50)	10	180 (44)	-3	-15 to 8	.562	-1	-13 to 10	.816
TRE	33	180 (35)	29	173 (42)	14	168 (35)	-10	-20 to 0	.056	-1	-11 to 9	.800
HIIT	33	185 (48)	26	177 (54)	12	167 (58)	-19	-30 to -8	<.001	-9	-20 to 2	.094
TREHIIT	32	172 (38)	27	159 (43)	19	148 (47)	-22	-30 to -13	<.001	-6	-15 to 3	.193
Fasting glucose, mmol/L
CON	32	5.0 (0.4)	28	5.0 (0.4)	10	5.4 (0.3)	0.3	0.1 to 0.5	.010	0.3	0.1 to 0.6	.004
TRE	33	5.0 (0.5)	28	4.9 (0.5)	13	5.2 (0.6)	0.2	-0.0 to 0.4	.062	0.3	0.1 to 0.5	.011
HIIT	33	4.9 (0.4)	26	4.8 (0.5)	12	4.9 (0.2)	-0.0	-0.2 to 0.2	.853	0.1	-0.1 to 0.3	.368
TREHIIT	32	4.9 (0.4)	27	4.8 (0.4)	19	5.0 (0.4)	0.0	-0.1 to 0.2	.782	0.1	-0.0 to 0.3	.120
HbA1c, mmol/mol
CON	31	33.8 (3.0)	27	34.2 (2.8)	10	34.3 (2.8)	1.0	0.1 to 1.8	.028	0.7	-0.2 to 1.5	.127
TRE	32	34.5 (2.9)	26	34.7 (3.1)	13	34.9 (3.0)	0.4	-0.4 to 1.1	.359	0.6	-0.2 to 1.4	.127
HIIT	33	33.1 (3.5)	26	32.9 (4.0)	12	35.2 (3.0)	1.0	0.2 to 1.9	.011	1.3	0.5 to 2.1	.002
TREHIIT	30	34.6 (3.6)	26	33.9 (3.5)	19	34.4 (3.5)	0.2	-0.5 to 0.8	.651	0.9	0.2 to 1.6	.009
Total cholesterol, mmol/L
CON	31	4.8 (1.1)	27	4.6 (1.1)	10	4.8 (1.1)	0.1	-0.1 to 0.4	.361	0.2	-0.1 to 0.5	.147
TRE	32	4.7 (0.7)	26	4.7 (0.6)	13	4.7 (0.6)	0.1	-0.1 to 0.4	.309	0.1	-0.1 to 0.4	.310
HIIT	33	4.8 (0.7)	26	4.5 (0.6)	12	4.9 (0.7)	0.1	-0.1 to 0.4	.342	0.3	0.1 to 0.6	.011
TREHIIT	30	4.7 (0.7)	26	4.6 (0.7)	19	4.8 (0.7)	-0.0	-0.2 to 0.2	.800	0.2	-0.0 to 0.4	.119
HDL cholesterol, mmol/L
CON	31	1.3 (0.3)	27	1.3 (0.3)	10	1.4 (0.3)	0.0	-0.1 to 0.1	.626	0.0	-0.0 to 0.1	.403
TRE	32	1.3 (0.3)	26	1.3 (0.2)	13	1.4 (0.3)	0.0	-0.1 to 0.1	.209	0.1	0.0 to 0.2	.029
HIIT	33	1.4 (0.3)	26	1.4 (0.3)	12	1.6 (0.3)	0.1	0.0 to 0.2	.009	0.2	0.1 to 0.2	<.001
TREHIIT	30	1.4 (0.3)	26	1.3 (0.3)	19	1.5 (0.3)	0.0	-0.0 to 0.1	.385	0.1	0.1 to 0.2	<.001
LDL cholesterol, mmol/L
CON	31	3.4 (1.1)	27	3.3 (1.1)	10	3.4 (1.0)	0.2	-0.1 to 0.4	.240	0.2	-0.1 to 0.5	.197
TRE	32	3.2 (0.7)	26	3.3 (0.7)	13	3.2 (0.8)	-0.0	-0.2 to 0.3	.941	-0.1	-0.3 to 0.2	.691
HIIT	33	3.3 (0.8)	26	3.1 (0.8)	12	3.3 (0.7)	0.1	-0.2 to 0.3	.703	0.2	-0.1 to 0.5	.120
TREHIIT	30	3.3 (0.7)	26	3.2 (0.7)	19	3.4 (1.0)	0.0	-0.2 to 0.4	.241	0.2	-0.1 to 0.4	.155
Triglycerides, mmol/L
CON	31	1.2 (0.6)	27	1.1 (0.5)	10	1.1 (0.4)	-0.0	-0.3 to 0.2	.677	0.0	-0.2 to 0.2	.910
TRE	32	1.3 (0.5)	26	1.2 (0.5)	13	1.1 (0.4)	-0.1	-0.3 to 0.1	.530	-0.0	-0.2 to 0.2	.903
HIIT	33	1.1 (0.4)	26	1.1 (0.4)	12	1.2 (0.7)	0.1	-0.1 to 0.3	.346	0.1	-0.1 to 0.3	.281
TREHIIT	30	1.0 (0.4)	26	1.1 (0.5)	19	0.9 (0.4)	-0.1	-0.3 to 0.1	.203	-0.1	-0.3 to 0.1	.231
VO2peak, L/min
CON	33	3.2 (0.4)	29	3.2 (0.4)	9	3.4 (0.3)	0.1	-0.1 to 0.2	.296	0.1	-0.1 to 0.3	.265
TRE	33	3.1 (0.3)	27	3.1 (0.4)	14	2.9 (0.4)	-0.2	-0.3 to -0.0	.008	-0.2	-0.3 to 0.0	.008
HIIT	33	3.1 (0.4)	26	3.3 (0.4)	12	3.1 (0.3)	0.1	-0.1 to 0.2	.385	-0.1	-0.2 to 0.0	.145
TREHIIT	32	3.0 (0.4)	26	3.2 (0.4)	18	3.1 (0.4)	0.0	-0.1 to 0.2	.546	-0.1	-0.2 to 0.0	.130
VO2peak, mL/min/kg
CON	33	34.6 (5.7)	29	34.6 (6.0)	9	36.8 (4.3)	1.1	-0.9 to 3.1	.288	0.9	-1.0 to 2.9	.353
TRE	33	35.0 (5.0)	27	35.3 (5.3)	14	35.3 (4.1)	-0.4	-2.0 to 1.2	.624	-0.9	-2.5 to 0.8	.292
HIIT	33	34.6 (6.1)	26	36.8 (5.9)	12	36.6 (5.0)	2.7	1.0 to 4.5	.002	0.3	-1.5 to 2.0	.773
TREHIIT	32	34.8 (5.5)	26	38.1 (5.7)	18	37.9 (6.8)	2.2	0.8 to 3.7	.003	-0.5	-2.0 to 1.0	.495
Systolic BP, mmHg
CON	33	122.4 (10.3)	29	122.6 (10.5)	10	123.8 (10.9)	-0.8	-5.1 to 3.4	.705	-0.5	-4.8 to 3.8	.816
TRE	33	121 (10.7)	28	118.7 (11.5)	14	117.7 (8.0)	-4.7	-8.4 to -1.1	.012	-2.6	-6.3 to 1.0	.157
HIIT	33	122.6 (10.1)	26	121.5 (9.3)	11	116.6 (9.8)	-3.7	-7.8 to 0.3	.079	-2.7	-6.8 to 1.4	.198
TREHIIT	32	124.5 (10.9)	26	124.7 (8.2)	19	119.4 (7.3)	-2.5	-5.7 to 0.7	.121	-2.6	-5.9 to 0.6	.110
Diastolic BP, mmHg
CON	33	80.4 (8.4)	29	80.3 (9.9)	10	82.8 (9.4)	2.2	-1.3 to 5.8	.216	2.6	-0.9 to 6.2	.145
TRE	33	79.9 (9.0)	28	78.6 (10.1)	14	78.7 (6.2)	-2.0	-5.1 to 1.0	.189	-0.6	-3.7 to 2.4	.677
HIIT	33	78.8 (7.9)	26	78.3 (8.0)	11	78.0 (6.0)	2.0	-2.6 to 6.5	.356	1.1	-2.3 to 4.6	.510
TREHIIT	32	82.6 (8.3)	26	81.5 (5.7)	19	79.5 (5.5)	-1.3	-4.0 to 1.4	.349	-0.4	-3.1 to 2.4	.798
Resting heart rate, bpm
CON	33	71.0 (9.1)	29	71.2 (10.3)	9	66.8 (4.6)	-3.0	-7.9 to 1.9	.225	-2.7	-7.6 to 2.2	.281
TRE	33	70.3 (8.1)	28	71.2 (9.2)	14	67.5 (6.4)	-2.2	-6.4 to 2.0	.301	-2.3	-6.5 to 1.9	.288
HIIT	33	71.9 (9.5)	26	68.0 (9.5)	12	71.4 (8.8)	1.7	-3.0 to 6.3	.481	2024-09-03	-0.8 to 8.6	.100
TREHIIT	32	69.9 (11.5)	26	67.5 (11.8)	19	68.2 (7.9)	-1.1	-4.7 to 2.6	.562	0.9	-2.8 to 4.6	.619
IPAQ score
CON	29	2449 (2445)	29	2195 (2561)	11	2494 (1504)	666	-316 to 1648	.183	667	-315 to 1649	.182
TRE	30	1489 (1411)	27	1718 (2401)	16	1524 (1151)	-171	-1002 to 660	.686	-480	-1310 to 350	.256
HIIT	29	1247 (1157)	26	1582 (1182)	12	1666 (1434)	70	-877 to 1017	.884	-247	-1193 to 699	.607
TREHIIT	29	1697 (2430)	27	2767 (2493)	20	2549 (2723)	727	-27 to 1481	.059	10	-744 to 764	.979
PSQI score
CON	28	5.9 (3.9)	28	4.8 (3.5)	10	5.8 (4.1)	-1.2	-2.6 to 0.3	.115	-0.1	-1.5 to 1.4	.906
TRE	29	6.8 (2.9)	27	5.5 (2.5)	15	5.1 (2.6)	-1.0	-2.3 to 0.2	.097	-0.1	-1.3 to 1.2	.918
HIIT	30	6.4 (3.3)	26	5.7 (2.5)	12	5.6 (3.6)	-0.5	-1.8 to 0.8	.465	0.3	-1.1 to 1.6	.679
TREHIIT	30	6.6 (3.9)	28	5.5 (3.1)	20	4.5 (2.3)	-1.8	-2.9 to -0.7	.001	-0.7	-1.8 to 0.3	.183
BP blood pressure, CON control, HbA1c glycated hemoglobin, HDL high-density lipoprotein, HIIT high-intensity interval training, IPAQ International physical activity questionnaire, LDL low-density lipoprotein, PSQI Pittsburgh sleep quality index, SD standard deviation, TRE time-restricted eating, TREHIIT time-restricted eating and high-intensity interval training, VO2peak peak oxygen uptake.
